# Supplementary material for: Expression and water calcium dependence of calcium transporter isoforms in zebrafish gill mitochondrion-rich cells
Source: BMC Genomics. 2007 Oct 4;8:354. doi: 10.1186/1471-2164-8-354 (PMC2140269; doi:10.1186/1471-2164-8-354)
Supplement: Additional file 1 — Table S1: Primers for quantitative real-time PCR and the chromosome loci of zebrafish plasma membrane Ca2+-ATPase (PMCA) and Na+/Ca2+ exchanger (NCX). The chromosome number and loci were obtained by the SSAHA program from the Ensembl database (zebrafish genome assemble version 6). [file 1471-2164-8-354-S1.xls]

## Sheet: Sheet1
Gene name	Forward primer sequences (5'-3' )	Reverse primer sequences (5'-3' )	Amplicon size (bp)	Chromosome no.	Loci
zPMCA1a	F: GGTGCTCGTGACTGCGTTTA	R: CGGCCACATGGATCTGAAT	126	4	BX649423.7.1.182374
zPMCA1b	F: ATGATGGTCCTGCGCTCAA	R: TGCTGTCGTAAACGTTCCTCC	156	25	Zv6_scaffold3635.3
zPMCA2	F: AAGCAGTTCAGGGGTTTAC	R: CAGATCATTGCCTTGTATCA	167	11	Zv6_scaffold1556.1
zPMCA3a	F: ATTCAAATCCCTGTGGCTGAGA	R: CAATGGATTTGCGTACGTGATC	157	8	BX248385.6.3467.125523
zPMCA3b	F: AGCGTTCCGTAGCTCCCTTTAT	R: TGGTTGTGCCTTGACCACTCT	168	23	Zv6_scaffold3352.18
zPMCA4	F: CTTCTCCACTCCCAACCAT	R: TCCCTCCAAACTGCACAAT	199	11	BX545854.10.5488.190179
zNCX1b	F: TAAAGTGGCAGCGATACAGG	R: CAGATCAAGGCGAAGATGG	204	11	CR556713.11.76867.229692
zNCX2a	F: TCCATACCAGACACATTCGCAA	R: CCTGACCTTTGACTTCCCAGTAA	151	5	BX547938.9.2001.162785
zNCX2b	F: TGACGGTGATGAAGATGATGAGG	R: GGAGGAACGAACGCAAACAAA	114	18	BX890602.8.1.191296
zNCX3	F: AGCCTGCCCTACCCCAAG	R: TCCGCAGCACTTTCACCTC	151	13	CR361558.6.2001.204631
zNCX4a	F: TGCCATCGTCTACTTCGTGG	R: AACAGTGGCCGTGGTGGT	151	21	BX324159.6.2001.178610
zNCX4b	F: ATCTAACCCTAATGGCTCTG	R: TTCCCAAACTTCTACCTCAC	296	7	BX511143.4.29991.88364
